# Supplementary material for: Grandchild care and life satisfaction of older adults: Empirical evidence from China
Source: Front Psychol. 2023 Feb 6;14:1081559. doi: 10.3389/fpsyg.2023.1081559 (PMC9939526; doi:10.3389/fpsyg.2023.1081559)
Supplement: Supplementary file 1 [file Data_Sheet_1.ZIP]

Archive with 1 entries (1 files):
- Supplementary Material Presentation/class2018.dta
